# Supplementary material for: Common fronto-temporal effective connectivity in humans and monkeys
Source: Neuron. 2021 Mar 3;109(5):852–868.e8. doi: 10.1016/j.neuron.2020.12.026 (PMC7927917; doi:10.1016/j.neuron.2020.12.026)
Supplement: Table S1. Macaque esfMRI results, related to Figure 2 [file mmc2.xlsx]

## Sheet: Table S1
Suppl. Table S1. Macaque esfMRI results as significant activation in the listed anatomical regions. Shown are the macaque brain regions in reference to the macaque atlas61 (x,y,z stereotactic coordinates), the peak voxel Z-value in the region and the number of voxels above Z > 2.8 corrected significance threshold. Right (rt.) and left (lt.) hemispheres are identified.
Site 1 esfMRI macaque group results
size (voxels)	peak z-score	x y z	Temporal-Occipital Cortex
1350	3.89	6 -13 17	rt. Primary/Secondary Visual Cortex (e.g., V2, V1)
1296	4.19	-4 -6 21	lt. Primary/Secondary Visual Cortex (e.g., V2, V1)
268	3.93	-24 6 20	lt. Superior Temporal Sulcus STS, dorsal (TAa)
185	3.7	-24 3 20	lt. Inferior Temporal Cortex (TEO)
118	4.1	-24 9 18	lt. Koniocortex (Primary Auditory)
86	3.29	22 9 23	rt. Koniocortex (Primary Auditory)
86	3.3	-14 -11 29	lt. Higher Visual Cortex (V3a)
77	3.3	23 13 17	rt. Auditory Core, field R
61	3.38	15 2 7	rt. Higher Visual Cortex (V4v)
55	3.74	10 0 15	rt. Medial Occipital area (V2)
46	3.19	-21 -3 19	lt. Fundus of Superior Temporal Sulcus (FST)
44	3.48	27 11 19	rt. Auditory Non-primary Cortex
39	3.43	-12 3 7	lt. Higher Visual Cortex (V4v)
36	3.6	-22 10 16	lt. Auditory Core, field R
33	3.09	-15 -11 27	lt. Higher Visual Area, dorsal (V3d)
31	3.36	-27 12 13	lt. Rostral Auditory Para-Belt (RPB)
21	3.08	-18 7 13	lt. STS fundus (IPa)
21	2.98	3 -12 31	rt. Higher Visual Cortex (V6av)
18	3.37	-5 -11 27	lt. Higher Visual Area (V6)
16	3.01	1 -12 25	rt. Higher Visual Area (V6)
11	3.15	17 17 6	rt. STS fundus (IPa)
size (voxels)	peak z-score	x y z	Frontal cortex
699	4.02	12 23 33	rt. Frontal Eye Fields (area 8av)
369	4.08	1 28 32	rt. Supplementary Motor Area (SMA)
349	3.55	-9 -4 12	lt. Area 10
298	4	5 32 23	rt. Area 11
291	3.92	21 22 10	rt. Frontal-Operculum
270	3.77	-6 31 32	lt. Frontal Eye Fields (area 8av)
252	3.63	11 1 10	rt. Area 10
238	3.37	-21 20 25	lt. Primary Motor Cortex (4/F1)
214	3.97	2 33 12	rt. Medial Prefrontal Cortex (10m)
167	3.74	8 33 26	rt. Dorso-Lateral Prefrontal Cortex (8b)
150	3.65	-3 34 13	lt. Medial Prefrontal Cortex (10m)
145	3.7	13 16 30	rt. Primary Motor Cortex (4/F1)
129	3.59	-19 29 23	lt. Frontal Eye Fields (area 8av)
119	3.57	2 38 30	rt. Dorso-Lateral Prefrontal Cortex (8bd)
114	3.39	-6 32 31	lt. Premotor Area, dorsal 6dr
112	3.8	4 34 12	rt. Orbito-frontal (13l)
108	3.37	-20 16 16	lt. Frontal-Operculum
85	3.59	2 37 31	rt. Premotor Area, dorsal 6dr
63	3.49	-1 29 32	lt. Supplementary Motor Area (SMA)
57	3.21	-4 37 15	lt. Orbito-prefrontal (13m)
48	3.49	24 27 16	rt. Premotor Area, ventral (6Va)
44	3.26	20 20 8	rt. Area 46
31	3.44	13 33 15	rt. Orbito-prefrontal (13m)
27	3.19	-15 26 25	lt. Premotor Area, ventral (6Va)
27	3.32	-19 29 22	lt. Ventro-Lateral Prefrontal Cortex (45b)
26	3.23	-14 26 24	lt. Dorso-Lateral Prefrontal Cortex (8b)
16	3.12	-10 33 12	lt. Orbito-frontal (13l)
15	3.05	15 25 7	rt. Agranular Insular, lateral (Ial)
15	3.34	13 31 18	rt. Area 44
10	2.98	14 29 19	rt. Area 45
7	3.13	-19 29 22	lt. Area 45
size (voxels)	peak z-score	x y z	Medial Temporal Lobe
129	3.49	15 -1 13	rt. Hippocampus (CA1)
118	3.58	-9 6 7	lt. Parahippocampal Cortex (TFO)
90	3.5	-10 6 8	lt. Parahippocampal Cortex (TH)
73	3.39	9 6 8	rt. Parahippocampal Cortex (TFO)
59	3.45	16 1 13	rt. Hippocampus (CA3)
52	3.44	12 2 12	rt. Subiculum
44	3.52	10 7 6	rt. Parahippocampal Cortex (TH)
40	3.16	16 8 7	rt. Dentate Gyrus
38	3.6	11 3 12	rt. Prosubiculum
36	3.54	-16 8 6	lt. Dentate Gyrus
35	3.68	-17 9 6	lt. Hippocampus (CA3)
34	3.16	15 8 7	rt. Hippocampus (CA4)
25	3.37	-13 3 8	lt. Hippocampus (CA1)
25	3.23	-12 5 8	lt. Subiculum
22	3.56	16 0 14	rt. Hippocampus (CA2)
21	3.38	-12 3 9	lt. Prosubiculum
14	3.23	-15 9 6	lt. Hippocampus (CA4)
10	3.42	-17 9 6	lt. Hippocampus (CA2)
10	3.14	-9 7 6	lt. Parahippocampal Cortex (TF)
size (voxels)	peak z-score	x y z	Cingulate Cortex
460	4.94	4 19 28	rt. Anterior Cingulate Cortex (24c)
145	3.62	3 14 27	rt. Posterior Cingulate Cortex (23c)
94	3.48	1 2 26	rt. Posterior Cingulate Cortex (23b)
90	3.82	1 34 21	rt. Anterior Cingulate Cortex (24a)
83	4.25	2 18 27	rt. Anterior Cingulate Cortex (24b)
38	3.64	-1 35 20	lt. Anterior Cingulate Cortex (24a)
29	3.12	-6 24 30	lt. Anterior Cingulate Cortex (24c)
11	2.97	-1 3 26	lt. Posterior Cingulate Cortex (23b)
11	3.02	-3 -1 26	lt. Posterior Cingulate Cortex (31)
10	3.2	-2 -6 22	lt. Posterior Cingulate Cortex (v23b)
size (voxels)	peak z-score	x y z	Parietal Cortex
384	3.7	-21 15 19	lt. Somatosensory Area secondary (SII)
315	3.55	22 10 23	rt. Somatosensory Area secondary (SII)
189	3.29	4 -8 27	rt. Medial Parietal Area (7m/PGm)
143	3.75	-6 -10 28	lt. Medial Intraparietal Area (MIP)
124	3.17	16 4 35	rt. Intraparietal Area (LIPd)
56	3.09	26 14 17	rt. Somatosensory Cortex (areas 1-2)
14	3	7 -11 28	rt. Medial Intraparietal Area (MIP)
10	3.05	-11 -7 33	lt. Inferior Parietal Lobule, posterior (7a/Opt/PG)
size (voxels)	peak z-score	x y z	Other Areas
1148	4.11	9 16 22	rt. Striatum
843	4.05	-2 25 14	lt. Striatum
570	4.03	21 21 10	rt. Thalamus
286	3.95	18 13 14	rt. Claustrum
229	3.69	-21 15 17	lt. Granular Insular Cortex
227	3.67	5 7 15	rt. Superior Colliculus
208	3.4	19 13 16	rt. Granular Insular Cortex
181	3.73	4 5 11	rt. Inferior Colliculus
137	3.93	8 4 18	rt. Medial Pulvinar
67	3.4	-4 5 9	lt. Inferior Colliculus
42	3.44	10 4 19	rt. Lateral Pulvinar
29	3.73	15 14 12	rt. Globus Pallidus (GPe/Gpi)
28	3.03	-4 5 10	lt. Superior Colliculus
27	3.28	11 5 12	rt. Inferior Pulvinar
21	3.05	-17 13 12	lt. Claustrum
13	3.04	-8 3 14	lt. Lateral Pulvinar
11	3.21	8 16 3	rt. Nucleus Accumbens
10	3.15	4 29 9	rt. Anterior Olfactory Nucleus (AONd/m)
10	2.93	7 20 6	rt. Nucleus of Lateral Olfactory Tract (NLOT)
Site 2 esfMRI macaque group results
size (voxels)	peak z-score	x y z	Temporal-Occipital Cortex
652	4.16	-14 -5 18	lt. Secondary Visual Cortex (V2)
155	3.96	21 10 19	rt. Koniocortex (Primary Auditory)
154	3.89	12 -1 13	rt. Secondary Visual Cortex (V2)
132	4.32	27 6 22	rt. Superior Temporal Sulcus STS, dorsal (TAa)
66	3.86	27 8 23	rt. Auditory Non-primary Cortex
57	3.3	-7 0 17	lt. Medial Occipital area (V2)
56	3.58	-18 15 3	lt. STS fundus (IPa)
30	3.1	18 11 7	rt. STS fundus (IPa)
29	3.65	22 11 17	rt. Auditory Core, field R
20	3.36	-24 9 14	lt. Superior Temporal Sulcus STS, dorsal (TAa)
14	3.51	-22 9 17	lt. Koniocortex (Primary Auditory)
13	3.53	-14 -5 11	lt. Higher Visual Cortex (V4v)
13	3.36	23 -3 29	rt. Higher Visual Cortex (V4t)
size (voxels)	peak z-score	x y z	Frontal cortex
523	4.3	23 2 28	rt. Area 11
263	3.98	-14 -7 11	lt. Area 10
114	3.68	-17 19 25	lt. Primary Motor Cortex (4/F1)
29	3.18	-11 12 32	rt. Area 46
15	3.2	-18 15 16	lt. Frontal_Operculum
7	3.1	21 15 16	rt. Frontal_Operculum
3	2.99	19 29 16	rt. Area 44
size (voxels)	peak z-score	x y z	Medial Temporal Lobe
88	3.51	-7 3 11	lt. Parahippocampal Cortex (TFO)
38	3.75	-14 -1 15	rt. Hippocampus (CA3)
26	3.48	8 3 12	rt. Parahippocampal Cortex (TFO)
14	3.34	13 -1 14	rt. Subiculum
13	3.54	-10 3 12	lt. Prosubiculum
11	3.24	-14 -2 13	lt. Hippocampus (CA1)
size (voxels)	peak z-score	x y z	Parietal Cortex
74	3.55	-18 13 22	lt. Somatosensory Area secondary (SII)
73	3.19	23 12 18	rt. Somatosensory Area secondary (SII)
42	3.4	22 -3 30	rt. Inferior Parietal Lobule, posterior (7a/Opt/PG)
size (voxels)	peak z-score	x y z	Other Areas
408	3.96	4 29 18	rt. Striatum
304	3.97	20 12 17	rt. Granular Insular Cortex
295	4.38	-2 5 11	lt. Inferior Colliculus
226	3.87	-2 26 18	lt. Striatum
199	3.73	-4 5 10	lt. Superior Colliculus
197	4.64	27 6 23	rt. Thalamus
157	3.51	-17 11 19	lt. Granular Insular Cortex
58	3.31	-9 3 14	lt. Lateral Pulvinar
45	3.7	-6 7 12	lt. Medial Geniculate, magnocellular
44	3.2	-18 15 16	lt. Claustrum
28	3.36	14 25 11	rt. Claustrum
26	3.31	-7 7 12	lt. Medial Geniculate, ventral
16	3.47	-10 4 13	lt. Inferior Pulvinar
12	3.09	7 3 12	rt. Inferior Colliculus
10	3.04	-13 15 16	lt. Globus Pallidus (GPe/Gpi)
